# Supplementary material for: Middle Triassic Limestones as a Source of Trace Elements and REY
Source: Materials (Basel). 2024 Jul 25;17(15):3668. doi: 10.3390/ma17153668 (PMC11312929; doi:10.3390/ma17153668)
Supplement: Supplementary file 1 [file materials-17-03668-s001.zip]

Archive with 1 entries (1 files):
- materials-3068748-supplementary.pdf
